# Supplementary material for: The social lives of point-of-care tests in low- and middle-income countries: a meta-ethnography
Source: Health Policy Plan. 2024 Jun 22;39(7):782–98. doi: 10.1093/heapol/czae054 (PMC11308614; doi:10.1093/heapol/czae054)
Supplement: czae054_Supp [file czae054_supp.zip]

Archive with 2 entries (2 files):
- suppl_data/Supplementary material 1_Search strategy.docx
- suppl_data/Supplementary material 2_PRISMA checklist.docx
